# Supplementary material for: A Retrospective 5-Year Single Center Study Highlighting the Risk of Cancer Predisposition in Adolescents and Young Adults
Source: Cancers (Basel). 2021 Jun 17;13(12):3033. doi: 10.3390/cancers13123033 (PMC8234548; doi:10.3390/cancers13123033)
Supplement: Supplementary file 1 [file cancers-13-03033-s001.zip]

Archive with 1 entries (1 files):
- cancers-1245006-supplementary.pdf
